# Supplementary material for: Unique Three-Component Supramolecular Assembly for Highly Specific Detection of Zinc Ions
Source: Sensors (Basel). 2025 May 30;25(11):3470. doi: 10.3390/s25113470 (PMC12158297; doi:10.3390/s25113470)
Supplement: Supplementary file 1 [file sensors-25-03470-s001.zip]

Archive with 1 entries (1 files):
- sensors-3554656-supplementary.pdf
